# Supplementary material for: The impact of non-neutral synonymous mutations when inferring selection on nonsynonymous mutations
Source: Genetics. 2025 Sep 27;231(4):iyaf200. doi: 10.1093/genetics/iyaf200 (PMC12693584; doi:10.1093/genetics/iyaf200)
Supplement: iyaf200_Supplementary_Data [file iyaf200_supplementary_data.zip]

Archive with 19 entries (19 files):
- Supplementary_Figure_10_GENETICS-2025-308515.docx
- Supplementary_Figure_11_GENETICS-2025-308515.docx
- Supplementary_Figure_12_GENETICS-2025-308515.docx
- Supplementary_Figure_13_GENETICS-2025-308515.docx
- Supplementary_Figure_14_GENETICS-2025-308515.docx
- Supplementary_Figure_15_GENETICS-2025-308515.docx
- Supplementary_Figure_16_GENETICS-2025-308515.docx
- Supplementary_Figure_1_GENETICS-2025-308515.docx
- Supplementary_Figure_2_GENETICS-2025-308515.docx
- Supplementary_Figure_3_GENETICS-2025-308515.docx
- Supplementary_Figure_4_GENETICS-2025-308515.docx
- Supplementary_Figure_5_GENETICS-2025-308515.docx
- Supplementary_Figure_6_GENETICS-2025-308515.docx
- Supplementary_Figure_7_GENETICS-2025-308515.docx
- Supplementary_Figure_8_GENETICS-2025-308515.docx
- Supplementary_Figure_9_GENETICS-2025-308515.docx
- Supplementary_Table_1_GENETICS-2025-308515.docx
- Supplementary_Table_2_GENETICS-2025-308515.docx
- Supplementary_Table_3_GENETICS-2025-308515.docx
